# Supplementary material for: On the Activation Energy of Termination in Radical Polymerization, as Studied at Low Conversion
Source: Polymers (Basel). 2024 Nov 20;16(22):3225. doi: 10.3390/polym16223225 (PMC11598545; doi:10.3390/polym16223225)
Supplement: Supplementary file 1 [file polymers-16-03225-s001.zip]

Archive with 1 entries (1 files):
- polymers-3299596-supplementary.pdf
